# Supplementary material for: Evaluation of Statins Use in Hemodialysis Patients: A Retrospective Analysis of Clinical and Safety Outcomes
Source: Pharmaceuticals (Basel). 2025 Jun 18;18(6):911. doi: 10.3390/ph18060911 (PMC12195794; doi:10.3390/ph18060911)
Supplement: Supplementary file 1 [file pharmaceuticals-18-00911-s001.zip]

Archive with 1 entries (1 files):
- pharmaceuticals-3639237-supplementary.pdf
